# Supplementary material for: Impact of Multimorbidity and Polypharmacy on Clinical Outcomes of Elderly Chinese Patients with Atrial Fibrillation
Source: J Clin Med. 2022 Mar 2;11(5):1370. doi: 10.3390/jcm11051370 (PMC8910929; doi:10.3390/jcm11051370)
Supplement: Supplementary file 1 [file jcm-11-01370-s001.zip]

Archive with 1 entries (1 files):
- jcm-1578356-supplementary.pdf
